# Supplementary material for: Golgi Fragmentation and Sphingomyelin Transport to Chlamydia trachomatis during Penicillin-Induced Persistence Do Not Depend on the Cytosolic Presence of the Chlamydial Protease CPAF
Source: PLoS One. 2014 Jul 28;9(7):e103220. doi: 10.1371/journal.pone.0103220 (PMC4113379; doi:10.1371/journal.pone.0103220)
Supplement: Table S1 — Contains all raw data of the numerical data shown in the figures. (XLSX) [file pone.0103220.s001.xlsx]

## Sheet: Figure 1
Oviduct cells					HeLa					MEF					Oviduct cells
Acute 24h	Acute 48h	Penicillin 24h	Penicillin 48h		Acute 24h	Acute 48h	Penicillin 24h	Penicillin 48h		Acute 24h	Acute 48h	Penicillin 24h	Penicillin 48h			acute		PenG
12.79	35.95	8.26	10.98		8.38	46.02	15.92	8.01		13.56	28.55	9.03	10.13			24h	48h	24 h	48h
5.81	28.75	8.92	11.83		6.46	31.94	8.92	11.61		16.76	25.85	5.84	20.96		Average	11.2331	33.9582	7.75731	12.6979
13.18	31.63	8.37	16.97		7.16	28.09	7.81	12		12.05	26.38	10.88	16.46		SEM	0.52051	0.767656	0.386273	0.572265
9.4	21.81	7.79	14.85		8.96	26.01	4.62	5.49		13.51	32.39	9.04	15.03		# inclusions	201	209	164	160
5.1	27.21	7.85	14.15		8.57	33.46	3.18	17.1		21.31	20.13	7.77	13.06
5.01	21.02	4.7	8.01		13.8	41.24	7.28	11.89		7.85	25.67	8.61	16.6		HeLa
7.75	10.34	6.08	11.31		4.33	26.33	4.92	6.8		12	31.6	7.61	12.61
13.1	43.88	6.36	11.43		4.19	19.38	3.23	12.36		7.79	15.29	5.32	14.92			acute		PenG
12.84	31.76	6.43	11.4		3.56	18.8	5.37	11.83		17.08	13.56	5.71	15.57			24 h	48h	24 h	48h
10.1	29.43	6.48	16.01		3.24	14.74	8.68	6.89		14.46	45.48	7.04	12.46		Average	8.38679	21.0033	7.37592	11.0894
12.28	32.95	3.71	7.55		12.36	16.46	5.95	12.72		10.4	56.74	8.44	16.91		SEM	0.597176	1.88748	0.313506	0.557413
16.43	27.35	7.16	8.57		7.75	24.17	8.68	10.25		7.42	32.48	5.49	8.71		# inclusions	244	219	299	295
13	27.71	7.42	13.7		9.36	15.57	9.72	11.23		11.31	46.61	6.49	15.61
10.91	33.74	4.79	12.16		7.75	20.5	8.41	3.88		11.43	33.96	6.9	9.17		MEF
10.58	34	7.35	6.36		9.4	25.75	9.87	7.42		18.53	23.58	4.39	17.89
8.48	29.34	4.39	9.89		7.25	16.58	5.17	4.45		9.35	49.78	3.49	18.27			acute		PenG
9.87	43.6	6.73	11.01		8.17	20.65	5.32	18.11		6.2	21.61	9.09	8.37			24 h	48h	24 h	48h
7.75	37.64	5.05	9.13		5.48	13.57	4.76	7.35		9.68	24.28	8.21	15.17		Average	12.1338	29.7286	7.93253	13.148
7.3	33.41	9.49	8.71		4.58	39.53	7.77	9.81		14.51	83.32	8.09	10.34		SEM	0.480335	2.80182	0.163881	0.558856
7.16	28.53	6.08	11.44		5.04	29.05	4.93	13.59		14.24	52.28	5.16	11.97		# inclusions	135	212	181	153
10.6	32.16	7.42	16.46		7.45	30.05	8.68	12.85		16.76	49.72	8.71	17.29
15.58	35.28	7.81	11.19		11.45	44.03	9.62	5.81		13.41	43.8	7.98	12.64
13.75	23.6	7.59	12.28		12.96	31.93	9.04	11.74		10	45.29	11.9	18.36
7.31	35.05	6.26	13.73		7.85	20.96	8.94	8.01		8.06	14.8	6.65	21.61
5.92	21.01	8.38	11.44		7.36	23.4	8.08	12.72		18.05	51.68	14.88	23.79
4.34	43.46	7.42	14.4		8.8	29.28	8.08	9.59		18.72	39	4.53	15.33
16.48	28	6.8	5.36		8.47	20.32	7.98	7.42		12.55	46.87	10.91	8.09
7.69	31.61	7.42	9.03		7.37	41.53	8.24	12.14		16.01	19.62	6.8	12.98
8.65	34.78	7.65	12.52		5.81	27.26	7.81	8.37		8.48	27.33	12.17	8.86
10.72	31.2	8.67	11.12		4.58	17.06	5.37	7.21		5.34	32.61	5.84	17.46
7.81	33.76	7.16	12.12		7.97	16.04	8.14	7.08		6.78	37.02	4.39	10.96
9.17	35.73	8.06	9.96		6.43	18.06	5.32	9.29		14.77	25.44	4.9	20.66
8.67	32.85	5.1	10.88		5.81	28.51	8.77	8.94		6.34	72.89	10.41	20.3
12.46	30.3	8.09	10.97		7.21	28.21	5.21	10.84		9.81	29.11	6.13	11.69
9.44	40.15	6.86	18.52		13.78	10	6.8	10.64		7.75	32.25	3.88	12
10.95	44.62	12.59	15.73		4.13	24.89	6.13	9		14.94	33.75	8.44	8.24
8.52	29.92	8.71	6.26		10.33	24.23	8.65	18.27		12.88	39.18	13.16	18.51
12.11	31.29	9.49	21.32		5.81	22.19	3.24	4.56		13.16	41.69	7.77	12.84
16.46	35.69	9.3	8.09		7.14	7.25	7.79	10.42		19.16	33.89	4.84	6.36
7.16	34.11	10.29	14.77		7.8	4.76	3.18	9.79		14.74	24.19	7.28	7.8
7.16	34.89	14.15	10.02		7.98	39.22	8.68	12.45		13.41	49.02	8.9	10.18
12.54	31.92	8.39	17.6		2.97	13.78	8.08	5.48		8.71	38.33	8.12	12
11.02	39.22	8.52	25.4		2.6	19.07	7.55	7.16		13.44	30.15	8.68	10.28
8.44	37.54	7.81	6.8		7.98	45.71	5.81	9.53		15.42	23.8	7.87	6.65
13.41	37.66	12.52	19.48		3.06	38.09	9.57	10.73		7.3	32.17	10.33	18.32
16.01	43.68	10.84	11.45		6.43	32.12	8.27	9.59		13.23	20.57	9.96	8.01
8.68	32.61	9.93	9.83		12	36.82	4.91	11.52		12.08	20.5	9.44	6.89
12.28	28.57	10.78	10.53		11.18	31.06	7.25	12.69		6.23	25.67	8.48	11.89
12.89	33.46	7.42	9.4		5.34	43.14	6.8	5.48		4.58	24.04	10.29	13.24
16.65	36.4	5.95	9.37		10	23.52	9.13	9.7		5.95	13.72	7.56	8.92
13.23	23.17	8.9	17.77		6.65	18.03	5.48	6.83		7.91	21.48	6.62	11.56
6.2	31.56	8.08	11.95		6.8	13.16	7.77	20.2		11.56	22.65	4.58	12.95
16.75	30.71	8.26	10.72		8.12	29.07	7.85	9.4		7.74	38.06	8.68	13.72
14.82	45.91	9.83	11.11		10.61	37.84	6.89	4.2		4.91	40.31	8.51	16.46
18.39	21.03	6.58	9.49		5.81	22.13	4.79	5.74		14.37	37.19	7.16	10.65
13.58	31.2	15.78	15.51		8.39	10.49	6.08	5.89		13.3	32.46	4.76	10.47
9.4	27.96	10.65	15.01		5.81	10.95	5.1	12.55		14.57	25.23	4.65	11.89
16.58	23.94	9.7	13.16		5.2	22.01	5.29	8.87		9.35	25.93	7.16	13.88
18.56	31.34	5.63	17.17		5.04	27.64	6.95	12.28		5.41	30.3	6.23	18.07
25.13	34.22	7.25	14.8		5.49	32.19	6.71	6.62		10.82	21.44	5.25	12.84
15.44	32.02	6.9	15.64		7.91	26.8	8.52	9.22		12.9	23.12	5.95	9.79
5.29	31.35	6.35	13.32		3.77	21.86	4.04	9.7		14.26	30.3	7.36	9.29
14.22	19.48	10.72	13.36		5.52	19.9	5.37	8.98		12	22.8	12	18.36
11.87	22.34	5.95	16.66		4.56	32.84	6.08	15.11		17.12	26.52	11.45	15.51
9.55	31.01	11.69	14.6		9.81	21.06	5.71	10.25		9.68	16.92	13.3	21.06
9.68	37.21	10.91	11.74		5.49	7.21	4.84	11.73		7.61	12.55	8.32	13.78
11.55	31.62	8.38	13.1		3.9	7.21	4.2	7.97		10.97	15	7.35	9.4
13.56	31.03	10.84	13.96		4.24	8.96	3.49	7.3		16.07	24.65	9.59	11.18
9.37	31.7	7.79	9.68		9.62	7.35	6.36	12		7.45	11.36	6.35	15.22
9.04	31.93	6.83	12.55		7.53	7.85	4.79	5.25		9.42	21.87	8.41	19.35
14.62	37.39	7.21	15.16		8.77	8.68	7.1	2.92		7.07	17.74	10.33	12.34
17.62	47.3	8.8	17.81		7.81	8.86	5.64	9.44		6.53	13.5	14.2	7.07
12.46	20.15	5.92	14.15		6.78	8.08	7.56	10.4		10.33	12.12	7.85	13.18
24.38	42.33	8.22	6.92		5.02	10.68	6.77	14.08		11.74	9.81	7.87	7.53
11.23	29.28	11.69	18.51		7.08	6.35	6.65	15.93		6.36	10.2	8.06	8.14
16.19	37.86	7.81	15.28		9.81	7.12	6.4	7.48		15.22	13.51	7.42	18.25
7.42	30.75	8.77	15.06		9.18	12.84	5.95	15.4		15.49	12.56	11.19	26.62
17.1	27.48	11.11	10.28		12.61	10.12	7.98	10.39		16.9	35.29	7.52	11.29
15.03	33.37	10.78	14.85		7.07	6.36	6.9	11.74		13.48	29.65	15.19	12.79
7.52	43.81	9.13	14.74		6.4	6.98	8.59	13.72		14.05	31.02	5.02	9.55
4.2	33.2	7.93	14.62		10.53	10.39	4.49	9.35		10.96	20.06	5.49	12.54
7.87	34.34	6.77	19.2		5.55	6.84	9.09	16.04		11.44	40.3	6.98	7.79
9.38	41.68	7.21	16.43		13.44	7.31	11.63	14.28		10.74	25.4	10.54	11.4
15	34.55	9.58	15.1		11.9	12.26	4.48	7.16		12.59	26.03	6.2	14.57
10.84	36.65	6.4	17.17		9.12	8.86	4.91	12.32		13.18	27.82	6.2	18.7
6.34	41.25	9.96	12.39		8.06	12.34	3.56	10.98		12.79	20.6	7.98	16.43
15.05	25.54	6.8	6.98		11.18	4.2	6.84	13.78		4.62	24.61	7.69	12.97
20.53	27.84	12.52	9.57		5.25	19.62	5.84	9.75		6.89	14.16	6.35	15.88
10.56	42.83	7.31	20.25		6.26	12.09	6.45	8.44		15.48	23.39	7.69	11.86
10.25	32.34	9.62	17.75		10.13	15.82	12	6.08		14.84	20.48	9.17	23.72
7.69	35.96	7.55	19.08		9.87	13.59	6.2	10.33		6.71	25.97	6.8	12.35
15.21	17.18	8.06	16.93		8.32	18.39	5.25	11.84		11.41	21.93	3.43	11.01
11.11	25.8	7.08	11.14		10.84	15.51	7.31	14.84		25.68	22.91	7.35	10.08
7.1	50.05	7.59	17.88		6.39	19.89	8.47	10.72		15.51	27.23	7.97	7.59
8.24	50.72	4.92	8.22		11.23	15.86	8.09	16.3		8.51	22.81	13.41	12.65
14.89	54.85	6.16	18.32		9.58	24.19	5.95	9.59		12.58	9.59	8.06	17.14
11.44	28.58	5.1	8.68		4.1	16.95	6.73	7.98		17.55	9.83	7.45	16.75
12.65	44.32	4.48	13.16		11.4	10.04	6.71	13.51		14.15	8.86	10.26	9.81
9.68	28.39	6.8	15.16		7.1	16.35	8.44	8.77		13.41	10.53	5.95	7.97
15.06	24.72	8.17	16.28		14.15	24.28	5.49	9.49		12.73	28.58	5.49	8.37
10	35.2	4.13	12.61		7.31	18.98	8.26	13.61		12.59	18.59	7.91	9.68
7.69	36.04	8.92	8.87		3.65	21.93	9.93	11.73		10.76	30.72	6.58	8.51
14.06	37.54	9.23	12		11.01	12.44	8.06	14.4		7.3	24.84	6.65	14.28
20.2	38.7	4.79	6.86		11.73	15.5	4.34	13.7		7.53	25.28	8.17	11.83
10.91	40.7	8.9	15.22		5.1	20.68	5.95	13.69		15.42	28.26	5.51	8.09
9.72	31.17	5.49	15.88		4.34	21.48	10.53	13.23		15.64	18.75	5.63	12.71
12.72	27.05	4.34	8.21		6.16	21.81	9.04	15.93		8.54	18.75	5.81	9.17
5.84	25.4	6.4	16.13		6.53	22.31	3.43	14.32		17.71	35.22	7.35	9.93
10.84	24.64	9.68	7.97		3.94	23.23	3.9	9.87		18.97	34.82	7.07	11.87
13.88	50.96	8.57	11.69		3.76	18.8	8.96	13		21.76	15.75	10.04	7.77
25.24	34.56	8.68	18.77		7.14	21.72	11.02	10.37		14.17	16.22	10.33	9.17
11.98	44.92	8.44	8.98		3.49	20.34	3.87	16.93		10.28	25.42	6.35	9.17
6.65	22.58	12.14	14.84		8.44	13.54	14.25	13.61		11.34	18.85	11.65	12.35
8.98	18.41	9.82	11.4		7.91	8.71	10.08	11.12		10.91	12.28	5.84	4.84
6.86	33.57	11.22	27.41		11.44	6.08	7.91	12.64		5.25	8.54	10.08	9.22
14.59	46.92	7.77	9.57		4.52	4.49	4.84	6.78		4.34	20.93	7.55	6.96
8.71	46.76	16.51	12.54		9.42	4.24	10.08	10.91		14.05	31.93	9.37	15.08
5.21	48.97	7.93	8.44		3.87	4.24	6.98	10.45		16.66	47.09	6.48	6.35
10.4	39.79	5.71	6.4		11.65	4.13	5.49	12.41		16.04	43.42	6.45	12.78
5.02	37.18	8.77	14.51		5.89	5.2	5.74	11.36		10.72	37.04	10.02	10
8.06	16.32	10.72	7.98		13.42	4.65	5.77	9.42		15.5	26.55	9.72	12.9
11.89	30.71	16.88	9.59		5.1	5.16	3.47	11.74		11.43	33.57	6.49	13.16
13.26	30.88	10.47	15.97		4.58	13.91	4.33	11.01		12.34	28	5.93	11.48
10.2	47.94	6.62	13.5		10.47	38.81	11.4	9.12		10.33	21.61	6.16	7.85
15.29	41.37	8.01	9.96		8.71	35.05	7.08	8.9		11.54	17.55	7.53	12.28
20.81	31.76	5.57	11.01		9.37	18.75	9.87	9.17		12.26	24.72	6.52	10.84
12.04	41.46	5.29	8.9		12.96	23.22	8.22	12.61		11.4	17.74	6.65	5.55
14.44	39.33	8.26	12.59		11.55	23.62	4.13	7.81		11.69	22.39	17.64	16.19
8.68	39.67	5.49	8.9		11.29	17.57	4.92	13.06		14.31	41.07	8.01	6.48
15.73	41.33	6.96	26.92		10.03	15.48	8.06	7.75		15.01	24.19	6.65	11.4
11.36	32.23	7.21	7.31		7.25	15.6	9.83	12.16		16.45	14.19	11.65	13.51
15.11	34.8	7.52	6.84		11.83	14.57	10.54	10.91		10.72	38.17	7.45	11.1
13.69	28.75	5.49	11.63		7.28	25.76	7.08	13.07		15.02	54.08	9.17	13.91
12.14	28.59	10.84	26.22		6.2	19.95	8.92	15.44		8.51	38.21	8.17	12.52
5.25	39.27	7.61	13.47		10.04	16.77	11.33	9.12		17.21	25.16	5.63	7.87
5.95	32.29	7.98	8.9		5.49	26.39	6.89	6.49			33.1	9.04	14.86
19.29	48.89	5.95	9.83		13.23	18.96	5.81	8.14		Average 3 exp:	25.82	11.32	16.68
20.48	40.78	7.07	12.26		10.95	15.28	7.75	8.67		12.5917	24.24	13.36	14.91
5.55	39.09	6.52	18.33		9.13	6.45	3.49	10.53		10.9663	27.16	6.71	18.87
5.63	34.67	5.51	13.75		7.36	13	7.98	8.92		12.8435	43.41	8.38	18.19
15.05	29.99	6.02	14.15		5.74	13	6.84	7.07		12.1338	26.01	10.65	14.4
11.63	52.56	6.4	12.77		7.07	16.9	5.81	10.58		0.480335	30.77	9.7	11.74
17.76	37.42	13.56	10.53		9.83	7.07	3.43	7.53			28.96	11.48	12.64
13.69	24.07	6.23	8.61		8.8	9.22	6.98	7.98			29.44	11.29	19.04
9.65	32.13	5.25	14.85		8.44	8.71	6.35	14.4			43.77	9.17	11.26
12.12	35.17	6.49	4.79		9.09	25.67	5.34	14.74			49.28	6.65	11.73
8.81	37.01	6.06	18.38		8.01	20.53	8.38	9.85			31.61	10.69	10.47
18.13	30.37	4.56	13.16		10.39	18.29	7.25	8.8			20.81	7.37	11.63
10.18	42.86	9.42	9.52		3.43	15.82	10.58	8.97			29.56	5.81	18.32
12.14	38.5	7.55	7.87		21.46	4.65	5.55	12.88			16.51	10.2	19.8
10.98	38.1	8.68	18.24		11.03	17.63	8.48	12.91			33.47	9.05	10.25
18.05	34.21	6.8	20.33		10.65	22.6	7.98	18.18			18.43	6.13	18.05
8.22	35.02	6.14	19.2		12.77	33.04	7.85	8.97			20.85	6.86	6.95
9.87	47.63	11.86	8.92		16.31	12.8	7.31	10.2			14.46	10.4
11.74	35.77	10.04	18.7		12.09	27.85	7.35	11.4			12.08	8.06	Average 3 exp:
12	39.25	5.04	8.9		5.95	18.47	7.67	14.91			31.16	7.8	14.4538
13.56	46.59	9.12	5.29		6.4	15.96	5.81	11.69			32.16	5.74	12.8508
16.14	44.2	7.61	6.49		4.34	12.14	4.53	11.23			12.44	7.37	12.1393
9.4	35.19	7.31	5.34		4.13	15.99	5.64	9.12			24.56	8.37	13.148
10.47	19.36	10.97	22.37		4.39	5.93	7.8	8.38			16.04	4.7	0.558856
10.33	28.09	8.48			3.94	23.72	6.4	13.02			28.77	5.84
9.23	43.6	9.13	Average 3 exp:		17.18	25.94	10.5	13.5			40.37	5.57
7.98	33.3	10.47	11.5522		3.94	25.82	6.16	15.82			21.91	8.41
7.35	39.27	8.44	13.9702		13.23	19.36	6.62	14.2			36.12	7.1
7.35	29.78		12.5713		16.13	27.11	7.35	7.07			21.48	8.08
10.72	18.72	Average 3 exp:	12.6979		7.97	18.76	7.56	12.26			48.56	12.08
7.28	17.2	6.90207	0.572265		8.92	16.46	7.36	11.19			36.25	13.06
8.59	18.72	8.53543			14.09	16.45	4.65	9.04			24.5	7.53
13.78	25.58	7.83442			11.87	5.95	7.81	11.23			33.7	6.08
12.19	45.28	7.75731			9.68	26.98	6.16	16.28			40.56	13.06
8.37	40.12	0.386273			15.75	23.06	8.06	8.22			37.68	5.41
6.52	45.8				8.68	23.76	4.91	10.53			22.82	7.04
15.78	42.48				12.78	16.9	6	9.57			22.44	4.39
11.4	38.45				14.91	15.08	5.29	9.4			29.96	5.01
7.77	49.06				9.75	17.39	7.61	17.18			22.15	5.05
9.17	38.38				12.08	23.73	6.2	20.77			34.36	9.4
7.16	31.52				11.44	4.2	8.01	23.87			34.96	6.9
11.26	46.98				14.06	28.28	10.28	7.98			39.54	8.06
8.26	45.74				11.74	16.37	6.78	10.5			39.74	8.21
11.19	44.26				6.9	21.67	7.77	12.89			23.62	8.06
9.4	30.98				7.25	21.8	11.22	14.14			32.13	8.96
8.68	33.26				7.53	20.98	7.42	13.13			26.89
8.47	34.6				12.8	17.75	8.77	11.45			32.38	Average 3 exp:
15.42	38.67				9.81	5.05	5.93	13.1			24.03	7.53111
9.37	48.91				8.22	41.74	10.58	16.32			23.95	8.13446
10.1	21.11				5.74	18.51	5.48	14.06			37.64	8.13202
10.2	17.44				4.34	19.36	6.65	20.25			23.54	7.93253
11.69	17.61				6.4	24.18	5.25	8.26			20.15	0.163881
10.26	17.33				14.37	27.75	7.53	13.23			22.4
13.85	36.73				14.57	26.91	7.1	12.32			28.71
14	35.17				8.9	35.68	7.1	14.77			34.08
15.75	28.91				10.73	32.36	6.39	16.19			31.21
10.78	32.8				6.62	22.09	7.16	13.46			16.37
12.36	28.85				12.61	27.05	9.4	13.16			25.61
11.08	42.13				11.63	21.56	5.95	20.13			45.38
13.06	29.5				5.29	28.75	10.02	11.18			29.65
9.58	35.23				6.92	23.35	16.31	7.1			31.39
16.19	29.28				7.52	17.84	9.68	10.28			35.88
17.54	46.42				10.84	17.81	6.45	10.53			33.48
17.14	29.73				14.22	32.5	8.65	12.8			28.21
11.55	36.25				9.37	15.93	6.65	9.68			19.85
	35.08				12.29	22.65	8.8	8.9			20.81
Average 3 exp:	38.39				5.25	12.09	5.74	9.42			30.3
10.0407	32.06				8.71	25.09	8.22	16.83			24.61
12.2202	45.39				5.25	30.38	6	8.97			42.82
11.4384	37.7				13.36	19.36	8.92	22.83			34.23
11.2331	28.77				10.64	22.52	9.29	7.3			43.1
0.52051	18.64				15.83	19.25	4.76	9.49			29.33
	40.69				14.28	45.15	10.18	11.4			22.37
					12.26	15.56	7.74	16.42			38.1
	Average 3 exp:				12.21	24	5.95	12.46			20.36
	32.1592				12.52	29.78	7.48	13.41			25.68
	34.3839				9.35	28.82	5.48	12.08
	35.3315				16.68	30.3	7.1	11.55			Average 3 exp:
	33.9582				4.58	20.64	10.08	9.59			35.7418
	0.767656				8.52	18.75	5.04	10.39			23.8572
					16.88	33.12	8.9	10			29.5869
					5.34	23.49	6.84	10.58			29.7286
					8.71	26.39	4.79	9.83			2.80182
					13.9		11.36	12.9
					13.75	Average 3 exp:	5.25	12.31
					11.45	20.6707	8.22	13.91
					6.65	17.176	9.13	11.69
					18.03	25.1631	11.41	12.8
					17.14	21.0033	5.48	9.75
					10.39	1.88748	6.2	10.33
					9.42		7.97	9.85
					5.1		8.97	12.98
					8.87		13.51	15.56
					3.87		6.98	15.51
					3.43		9.13	6.9
					8.59		11.69	10.56
					3.88		6.8	11.01
					3.23		5.02	14.94
					4.92		6.16	7.77
					4.62		9.04	8.32
					6.43		8.92	10.84
					11.12		7.12	16.07
					10.02		10.3	11.41
					14.94		7.1	11.29
					6		6.8	16.43
					8.48		6.62	14.41
					4.39		6.16	8.86
					3.65		7.97	8.47
							9.4	10.74
					Average 3 exp:		9.09	12.11
					7.16118		11.03	9.68
					8.30809		7.35	10.58
					9.69111		5.92	8.22
					8.38679		7.21	11.44
					0.597176		7.48	11.03
							7.61	13.26
							8.32	17.99
							6.78	7.56
							6.62	14.28
							9.42	16.44
							8.39	8.08
							6.65	13.75
							11.63	10.37
							5.95	10.12
							10.72	8.65
							7.56	15.88
							5.49	13.16
							7.53	14
							7.98	16.37
							9.59	10.03
							10.12	11.69
							7.65	12.8
							9.72	10.5
							10.97	14.15
							7.42	12.54
							5.25	18.75
							6.45	14
							14.18	9.68
							8.51	10.91
							6.8	8.71
							7.16	10.04
							11.12	6.71
							8.37	12.11
							8.06	25.62
							11.56	12.35
							6.8	9.58
							10.5	9.1
							9.62	6.08
							11.18	14.62
							8.44	15.75
							8.59	7.77
							10.5	13.69
							7.35	10.25
							7.04	17.68
							11.12	13.3
							5.93	9.37
							7.56	10.12
							10.97	8.26
							5.25	10.58
							7.69
							6.23	Average 3 exp:
							7.08	9.84538
							7.67	11.2242
								12.1987
							Average 3 exp:	11.0894
							6.80977	0.557413
							7.20968
							8.10832
							7.37592
							0.313506

## Sheet: Figure 2
	24h						48h
	wt5			CPAFko			wt5			CPAFko
	total	fragmented Golgi	%	total	fragmented Golgi	%	total	fragmented Golgi	%	total	fragmented Golgi	%
	6	0	0	6	4	66.6667	12	8	66.6667	25	13	52
	9	6	66.6667	6	4	66.6667	16	8	50	41	23	56.0976
	10	7	70	4	2	50	19	12	63.1579	11	10	90.9091
	28	23	82.1429	5	2	40	19	14	73.6842	17	9	52.9412
	13	8	61.5385	7	5	71.4286	21	14	66.6667	10	8	80
	25	22	88	4	4	100	3	2	66.6667	19	13	68.4211
	22	16	72.7273	1	1	100	8	7	87.5	6	5	83.3333
	13	8	61.5385	6	6	100	2	2	100	4	4	100
	42	34	80.9524	20	13	65	3	2	66.6667	6	6	100
	14	6	42.8571	15	10	66.6667	5	4	80	3	1	33.3333
	12	8	66.6667	20	19	95	9	7	77.7778	31	21	67.7419
	22	13	59.0909	11	6	54.5455	8	6	75	33	26	78.7879
	10	4	40	17	16	94.1176	21	14	66.6667	20	12	60
	4	4	100	12	12	100	20	15	75	27	13	48.1481
	10	5	50	25	13	52	19	12	63.1579	16	11	68.75
	12	3	25	14	10	71.4286	18	13	72.2222	15	5	33.3333
	8	3	37.5	13	11	84.6154	17	6	35.2941	12	5	41.6667
	19	10	52.6316	18	13	72.2222	15	11	73.3333	15	8	53.3333
	29	13	44.8276	10	6	60	25	10	40	9	7	77.7778
	4	3	75	12	7	58.3333	17	5	29.4118	16	4	25
	11	8	72.7273	11	8	72.7273	15	8	53.3333	18	11	61.1111
	5	3	60	18	10	55.5556	16	11	68.75	19	10	52.6316
	4	4	100	24	17	70.8333	16	9	56.25	12	8	66.6667
	9	4	44.4444	17	8	47.0588	21	9	42.8571	12	8	66.6667
	14	9	64.2857	10	8	80	17	13	76.4706	13	10	76.9231
	5	1	20	10	6	60	18	6	33.3333	14	9	64.2857
	12	8	66.6667	6	4	66.6667	8	7	87.5	16	8	50
	10	6	60	6	3	50	6	5	83.3333	24	16	66.6667
	15	12	80	3	0	0	3	2	66.6667	10	5	50
				10	4	40	13	11	84.6154	19	13	68.4211
				16	9	56.25	11	6	54.5455	17	8	47.0588
				8	5	62.5	16	13	81.25	12	5	41.6667
				9	5	55.5556	16	8	50
				6	6	100	5	5	100
							11	10	90.9091
							6	5	83.3333
	397	251		380	257		475	300		522	315
	100	63.2242	60.1815	100	67.6316	67.2305	100	63.1579	67.8339	100	60.3448	61.9898
	L2
	24 h			48 h			PenG 24 h			PenG 48 h
	total	fragmented Golgi	%	total	fragmented Golgi	%	total	fragmented Golgi	%	total	fragmented Golgi	%
	7	6	85.7143	19	18	94.7368	9	6	66.6667	11	10	90.9091
	6	3	50	8	7	87.5	13	10	76.9231	13	9	69.2308
	12	12	100	13	13	100	11	8	72.7273	10	10	100
	17	14	82.3529	6	5	83.3333	11	11	100	10	8	80
	6	5	83.3333	15	15	100	10	8	80	13	10	76.9231
	5	4	80	17	16	94.1176	6	3	50	9	9	100
	18	17	94.4444	31	30	96.7742	11	7	63.6364	13	12	92.3077
	15	13	86.6667	26	25	96.1538	7	7	100	11	11	100
	17	17	100	23	22	95.6522	12	11	91.6667	9	8	88.8889
	3	3	100	17	17	100	16	14	87.5	22	20	90.9091
	8	8	100	28	26	92.8571	21	18	85.7143	18	17	94.4444
	14	14	100	3	3	100	18	15	83.3333	11	9	81.8182
	16	9	56.25	13	13	100	11	8	72.7273	14	12	85.7143
	24	17	70.8333	18	18	100	16	14	87.5	13	11	84.6154
	3	3	100	3	3	100	13	13	100	18	15	83.3333
	5	3	60	14	13	92.8571	17	12	70.5882	13	12	92.3077
	4	2	50	17	16	94.1176	18	14	77.7778	5	5	100
	11	6	54.5455	27	27	100	33	26	78.7879	6	3	50
	18	16	88.8889	20	19	95	6	3	50	17	14	82.3529
	23	11	47.8261	17	15	88.2353	23	19	82.6087	6	4	66.6667
	22	18	81.8182	21	18	85.7143	15	12	80	5	4	80
	12	9	75	25	22	88	5	3	60	21	16	76.1905
	19	19	100	23	17	73.913	11	9	81.8182	24	17	70.8333
	22	15	68.1818	27	24	88.8889	8	5	62.5	15	12	80
	6	4	66.6667	30	27	90	5	5	100	5	3	60
	16	12	75	23	19	82.6087	12	12	100	4	2	50
	20	15	75	20	18	90	15	11	73.3333	4	3	75
	17	14	82.3529	16	13	81.25	9	6	66.6667	7	3	42.8571
	17	11	64.7059	6	6	100	12	2	16.6667	9	7	77.7778
	19	12	63.1579	13	10	76.9231	7	1	14.2857	19	12	63.1579
	15	9	60	19	16	84.2105	10	3	30	21	13	61.9048
	11	7	63.6364	17	13	76.4706	13	6	46.1538	24	17	70.8333
	15	11	73.3333	9	7	77.7778	13	8	61.5385	20	15	75
	17	13	76.4706	12	10	83.3333	7	2	28.5714	18	10	55.5556
	8	4	50	13	9	69.2308	14	8	57.1429	20	13	65
	9	7	77.7778	20	20	100	17	3	17.6471	18	10	55.5556
	11	7	63.6364				13	7	53.8462	15	7	46.6667
	11	6	54.5455				10	3	30	26	22	84.6154
	499	376		629	570		478	333		517	395
	100	75.3507	75.3194	100	90.62	90.546	100	69.6653	67.3244	100	76.4023	76.3518
			L2 acute infection		L2 persistent infection		RST5 (CPAF+)		RST17 (CPAF-)
			24 h	48 h	24 h	48 h	24 h	48 h	24 h	48 h
		Exp 1	88.5426	96.075	79.8854	88.2686
		Exp 2	72.0227		77.4343	72.488	64.8407	71.9271	76.4351	71.9638
		Exp 3		89.0305			51.8574	50.9034	64.4774	52.1752
		Exp 4	64.7264	83.9196	35.5852	64.2544	64.3124	78.2153	57.0972	59.8355
		Average	75.0972	89.675	64.3016	75.0036	60.3368	67.0153	66.0033	61.3248
		total # inclusions	499	629	478	517	397	475	380	522
		SEM	5.75216	2.87712	11.7377	5.75264	3.46395	6.74257	4.60035	4.70368

## Sheet: Figure 3
Acute Infection Exp1																		Acute Infection Exp2																						SEM
Average Intensity																		Average Intensity																				MW	Standard deviation	0
367.875	475.438	328.588	328.998	296.995	325.718	323.868	315.222	311.438	312.892	368.795	310.475	312.994	316.81	322.16	313.178	311.953	323.681	306.108	313.937	329.545	399.069	321.657	327.026	368.762	302.712	283.555	296.188	322.797	299.367	402.494	318.082	295.825	308.134	309.55	373.491	295.807		328.14	37.3646	6.05913
586.056	910.507	433.609	433.659	376.798	414.613	486.988	420.309	424.614	407.695	525.375	375.032	377.939	370.271	385.972	363.604	372.824	369.355	392.388	380.084	457.63	938.42	433.32	458.286	585.576	378.671	343.292	394.848	434.746	453.114	717.118	424.706	406.353	421.013	444	566.739	366.367		460.321	136.019	22.0571
948.542	1376.45	552.364	546.771	461.881	546.616	748.261	531.839	664.568	587.244	737.036	491.931	556.603	431.948	512.486	451.198	494.52	408.329	434.626	415.94	598.015	1197.82	538.724	540.925	838.493	436.146	387.811	509.524	536.247	532.905	738.659	461.477	415.138	435.773	496.945	659.942	429.377		585.218	212.574	34.4715
1207.5	2016.61	908.155	775.26	633.9	770.34	1133.05	787.664	1072.86	1225.18	982.634	641.15	675.062	601.999	713.875	588.667	735.986	597.836	577.403	506.972	733.734	1318.75	710.009	743.971	1153.6	518.408	452.777	657.401	887.418	840.095	1089.54	668.88	622.947	570.585	657.232	851.462	527.507		815.038	303.327	49.1882
1373.25	2228.58	1284.22	960.446	798.188	920.321	1566.45	1173.49	1549.87	1346.74	1305.89	826.359	855.746	821.149	1017.68	761.872	1009.82	807.111	680.056	579.049	934.96	1735.28	740.755	830.293	1388.34	658.199	502.584	769.017	943.713	941.559	1266.45	740.974	727.772	669.305	754.363	834.196	581.325		996.902	369.019	59.8409
2012.45	3240.19	1624.78	1120.17	970.123	1150.5	1859.05	1450.75	1693.61	1610.87	1471.02	984.312	956.477	1011.46	1163.4	837.806	1120.82	878.947	858.612	644.695	1024.87	1854.8	803.486	908.734	1712.84	765.308	531.383	786.947	958.478	1025.99	1378.31	841.415	832.593	744.189	822.37	786.319	607.735		1163.4	522.644	84.7531
Minimum Intensity																		Minimum Intensity																						0
302	370	278	283	257	286	278	263	267	271	301	264	254	272	274	275	272	275	260	274	278	320	276	272	311	259	245	259	277	250	314	273	254	259	267	279	256		276.351	23.5493	3.8188
451	498	339	342	305	343	370	318	324	322	426	310	300	316	312	303	312	311	316	303	361	642	336	337	431	310	277	320	357	354	487	353	313	291	339	353	302		350.919	71.5889	11.609
659	786	397	397	354	406	476	382	401	411	527	384	346	346	383	355	362	338	333	348	434	623	391	390	553	342	312	346	420	359	463	357	308	329	359	381	341		408.081	101.993	16.5394
825	1267	595	543	459	549	747	521	657	598	703	454	484	432	465	429	492	446	438	396	544	686	478	534	624	385	344	407	569	506	553	490	381	394	441	484	391		532.73	165.456	26.8307
1026	1118	706	712	515	635	866	801	911	775	865	628	620	600	639	532	638	571	445	454	708	1006	520	581	678	431	369	412	541	578	800	525	441	407	477	487	423		633.541	188.713	30.602
1321	1916	1047	736	706	741	1100	859	808	797	884	664	647	664	651	547	729	544	537	472	706	1048	540	610	986	461	386	424	601	682	907	598	455	412	502	474	429		718.676	297.609	48.2609
Maximum Intensity																		Maximum Intensity																						0
513	692	387	387	339	387	384	433	368	385	510	358	472	416	372	366	364	382	356	359	387	495	385	439	477	351	322	348	395	384	515	409	399	375	382	605	345		411.973	77.042	12.4933
743	1345	626	605	499	538	832	745	770	654	684	452	663	449	499	470	508	474	506	457	619	1322	562	647	809	470	435	557	596	701	974	526	623	598	657	987	474		650.703	215.907	35.012
1365	2439	1096	817	636	730	1432	1009	1356	1171	1082	615	852	559	737	577	990	546	605	505	853	2214	821	798	1335	622	526	888	842	989	1144	644	766	744	768	1457	613		949.811	431.216	69.9269
1610	3588	1778	1169	846	1123	1680	1755	1902	2145	1540	835	957	827	1181	801	1452	894	789	685	1245	2533	1005	1076	1808	757	611	1209	1360	1427	1697	1094	1200	932	1093	1713	788		1327.16	588.254	95.3925
1826	3213	2384	1461	1053	1434	2493	1912	2305	2217	1975	1099	1114	1183	1578	977	1744	1160	926	752	1555	3150	1081	1145	2159	1009	683	1705	1543	1832	1833	1097	1503	1281	1346	1578	900		1573.14	609.247	98.7968
2659	5280	2936	1601	1304	1886	3040	2552	2574	2707	2416	1299	1350	1453	1727	1190	1733	1298	1262	854	1554	3349	1138	1552	2775	1289	767	1486	1653	1940	2112	1168	1688	1194	1522	1472	886		1855.84	880.152	142.727
Persistent Infection Exp1															Persistent Infection Exp2											MW	Standard deviation	SEM
Average Intensity															Average Intensity													0
284.262	312.305	294.338	307.712	324.379	296.966	338.386	314.399	314.314	339.315	325.89	341.246	310.604	287.038	288.225	302.645	338.65	293.029	374.317	347.32	328.278	308.568	303.121	309.429	301.392	289.918	314.463	22.1489	4.2594
383.527	448.698	418.862	589.776	472.982	424.14	599.774	422.351	408.475	585.743	456.176	643.957	434.393	345.25	391.442	374.657	467.26	362.288	870.39	667.784	454.145	406.816	452.169	430.149	398.171	318.872	470.317	121.824	23.4277
518.718	609.51	599.323	1038.99	620.182	614.662	1098.08	562.525	501.103	1018.87	718.912	1049.9	624.865	413.913	580.294	512.795	707.96	476.72	1501.92	1125.41	644.565	591.408	673.154	513.159	566.737	369.35	702.039	269.032	51.7369
743.486	787.883	784.533	1590.56	727.981	755.826	1629.11	581.046	683.882	1443.19	1042.49	1430	776.829	486.748	720.682	665.137	955.388	634.652	2119.69	1516.91	824.667	721.357	593.427	667.966	774.214	419.684	926.052	423.472	81.4369
953.594	1023.19	937.585	1999.19	907.873	900.795	2216.54	741.061	743.292	2281.42	1516.92	1722.31	973.005	559.73	917.958	810.766	1121.68	778.786	2775.79	2171.91	913.59	830.125	613.338	667.64	918.19	452.048	1171.09	624.084	120.016
758.878	1013.25	987.944	2430.39	843.563	810.628	2724.51	781.054	775.22	2681.22	1779.34	2006.35	970.729	618.88	1052.15	982.282	1492.96	859.034	2823.28	2269.72	1141.07	926.933	595.036	741.022	1004.37	467.346	1289.89	731.777	140.726
																																			0
Minimum Intensity																												0							6.05913
245	259	254	258	265	240	286	265	264	271	266	273	265	247	239	254	273	250	276	272	265	264	258	266	247	247	260.346	11.815	2.27212							22.0571
299	344	319	343	337	296	354	314	315	363	334	357	298	267	263	290	314	272	351	298	297	305	291	297	283	274	310.577	29.3737	5.64879							34.4715
334	433	378	399	374	353	474	378	346	436	449	443	335	277	294	344	356	315	559	418	320	382	368	337	348	295	374.808	63.4583	12.2035							49.1882
454	503	423	470	408	363	581	385	393	581	539	495	384	300	320	403	411	337	723	519	404	413	334	395	393	312	432.423	97.7344	18.7951							59.8409
537	602	499	565	506	425	779	453	464	781	674	551	392	325	354	476	462	381	742	909	363	453	368	384	533	345	512.423	154.069	29.6287							84.7531
428	640	503	687	400	402	617	456	444	708	527	813	360	320	399	545	566	418	736	717	528	381	343	402	514	303	506.038	142.188	27.3438
Maximum Intensity																												0
344	430	343	353	389	371	503	381	378	525	434	427	365	330	374	373	474	350	580	550	420	371	369	369	379	363	405.577	67.5249	12.9856							0
721	613	657	1604	759	806	1154	719	625	1015	732	1300	661	537	796	538	768	548	2075	1518	897	653	684	762	676	401	854.577	383.615	73.7722							3.8188
950	971	1353	3500	1079	1249	2205	1259	1300	2161	1252	2096	1101	756	1769	916	1786	748	3113	2689	1431	1104	1097	802	995	536	1469.92	749.77	144.187							11.609
1653	1782	1903	4266	1333	1851	3416	1365	2056	3242	2319	3322	1864	1063	2844	1214	2749	1003	4326	3878	1977	1434	1100	1376	1413	603	2128.92	1052.34	202.374							16.5394
2010	1738	2232	6472	1562	2150	5440	1666	1891	5435	3518	4370	2247	1368	3833	1583	3585	1262	5253	6291	2157	1735	994	1089	2032	631	2790.15	1739.4	334.501							26.8307
1682	2144	2569	5714	1920	1807	8012	2595	2441	7647	5973	5197	2728	1507	3850	1841	4460	1361	6746	7875	2626	1939	1008	2110	2211	710	3410.5	2262.42	435.081							30.602
																																			48.2609
																																			0
																																			12.4933
																								30											35.012
																				314.463	260.346	405.577		60											69.9269
																				470.317	310.577	854.577		90											95.3925
																				702.039	374.808	1469.92		120											98.7968
				0																926.052	432.423	2128.92		150											142.727
				30																1171.09	512.423	2790.15		180
				60																1289.89	506.038	3410.5
				90
				120
				150
328.14	276.351	411.973		180
460.321	350.919	650.703
585.218	408.081	949.811
815.038	532.73	1327.16
996.902	633.541	1573.14
1163.4	718.676	1855.84

## Sheet: Figure 5C
		Golgi fragmented and CPAF not in the cytosol	Golgi fragmented AND CPAF in the cytosol	total # inclusions counted	% CPAF in cytosol of Golgi fragmented cells
24h Inf	Exp 1	12	26	45
	Exp 2	43	23	83
	Exp 3	33	47	113
	Exp 4	18	110	193
	Exp 1 %	26.6667	57.7778		68.42
	Exp 2 %	51.8072	27.7108		34.85
	Exp 3 %	29.2035	41.5929		58.75
	Exp 4 %	9.32642	56.9948		85.94
	Mean	29.251	46.0191	434	61.99
	SEM	7.55171	6.19231		9.2264
24h PenG	Exp 1	23	7	56
	Exp 2	24	3	56
	Exp 3	27	1	67
	Exp 4	37	9	139
	Exp 1 %	41.0714	12.5		23.33
	Exp 2 %	42.8571	5.35714		11.11
	Exp 3 %	40.2985	1.49254		3.57
	Exp 4 %	26.6187	6.47482		19.57
	Mean	37.7114	6.45613	318	14.395
	SEM	3.23564	1.97443		3.82906
			# inclusions	CPAF in cytosol AND Golgi fragmented				# inclusions	CPAF in cytosol AND Golgi fragmented
	24h Inf	Exp 1	5	4		24h PenG	Exp 1	2	0
			4	3				1	0
			5	2				2	0
			3	3				1	1
			1	0				1	0
			3	1				3	0
			4	1				3	0
			2	0				2	0
			2	2				3	0
			1	0				1	0
			1	1				2	0
			2	1				3	2
			2	0				3	0
			3	2				3	0
			1	1				5	0
			2	2				3	1
			1	1				2	1
			2	1				2	0
			1	1				1	0
			45	26				2	0
	24h Inf	Exp 2	8	2				2	0
			3	0				4	1
			10					1	0
			8	2				4	1
			3	0				56	7
			6	3		24h PenG	Exp 2	4	1
			3	0				5	1
			3	0				7	0
			9	4				6	1
			3	1				5	0
			6	1				4	0
			3	2				5	0
			6	3				8	0
			3	1				6	0
			5	0				6	0
			4	4				56	3
			83	23		24h PenG	Exp 3	13	1
	24 Inf	Exp 3	7	1				8	0
			8	4				18	0
			3	0				12	0
			5	2				16	0
			4	2				67	1
			6	4		24 PenG	Exp 4	11	0
			5	2				10	1
			28	10				11	2
			7	2				19	0
			11	4				16	0
			9	5				19	0
			8	6				6	0
			5	3				18	2
			2	0				17	1
			5	2				12	3
			113	47				139	9
	24 Inf	Exp 4	17	11
			40	31
			43	20
			16	9
			8	4
			17	10
			10	5
			13	7
			22	11
			7	2
			193	110

## Sheet: Figure 5D
Zelle	number cytosol	area cytosol	numer/area cytosol	number inclusion	area inclusion	number/area inclusion
acute	50	52.1372	0.959008	38	56.64	0.670904
acute	47	91.1081	0.515871	28	44.7116	0.626236
acute	15	30.9236	0.485066	82	113.425	0.722948
acute	76	191.847	0.396149	12	21.3471	0.562138
acute	42	70.8327	0.592946	153	99.1873	1.54254
acute	58	78.498	0.738872	74	107.25	0.689976		651
acute	142	33.6069	4.22533	107	39.2853	2.72367
acute	41	45.0046	0.911018	88	207.773	0.423539
acute	8	10.7653	0.74313	69	203.811	0.338549
persistent	2	22.6067	0.0884694	127	95.3084	1.33252
persistent	3	34.5746	0.0867689	60	76.4928	0.784387
persistent	7	84.048	0.0832857	142	90.5068	1.56894
persistent	5	32.2641	0.154971	30	34.561	0.868031
persistent	2	36.2937	0.0551059	87	105.017	0.828435
persistent	4	79.7104	0.0501817	43	86.2261	0.498689
persistent	6	70.3932	0.0852355	66	51.5974	1.27914
persistent	2	32.695	0.0611714	80	98.2791	0.814008
persistent	7	42.0528	0.166457	246	94.4322	2.60504
persistent	5	16.7039	0.299331	102	87.8399	1.1612
uninfected	4	103.471	0.0386582
uninfected	2	44.959	0.044485
uninfected	5	87.2414	0.0573122
			Cytoplasm			Inclusion
			Mean	STD	SEM	Mean	STD	SEM
		acute	1.06304	1.20107	0.400358	0.922277	0.757745	0.252582
		persistent	0.113098	0.076206	0.0240984	1.17404	0.595416	0.188287
		uninfected	0.0468185	0.00954345	0.00550992
		signifikance	0.186325	0.0227774
			uninf/acute	acute/PenG
